# Supplementary material for: Impact of Anodal and Cathodal Transcranial Direct Current Stimulation over the Left Dorsolateral Prefrontal Cortex during Attention Bias Modification: An Eye-Tracking Study
Source: PLoS One. 2015 Apr 24;10(4):e0124182. doi: 10.1371/journal.pone.0124182 (PMC4409339; doi:10.1371/journal.pone.0124182)
Supplement: S1 Dataset — (TXT) [file pone.0124182.s002.txt]

participantnumber	tDCS_condition	montage	mean_rt_invalid_T1_probe_dection_task	mean_rt_valid_T1_probe_dection_task	erreurs__T1_probe_dection_task	outliers_T1_probe_dection_task	Bias_score_t1_probe_dection_task	mean_rt_invalid_t2_probe_dection_task	mean_rt_valid_t2_probe_dection_task	erreurs_t2_probe_dection_task	outliers_t2_probe_dection_task	bias_score_t2_probe_dection_task	mean_pupil_slide_1_T1	mean_pupil_sac_angry_T1	mean_pupil_sac_neutral_T1	mean2_pupil_slide_1	mean2_pupil_sac_angry	mean2_pupil_sac_neutral	time_to_first_fixation_angry_T1	time_to_first_fixation_neutral_T1	time_to_first_fixation_angry_T2	time_to_first_fixation_neutral_T2	duration_first_fixation_neutral_T1	duration_first_fixation_angry_T1	duration_first_fixation_angry_T2	duration_first_fixation_neutral_T2	EM_T1_angry_percent	EM_T2_angry_percent	poportion_viewing_time_T1	poportion_viewing_time_T2	proportion_fixation_frequencies_T1	proportion_fixation_frequencies_T2	overall_time_dwelled_angry_T1	overall_time_dwelled_angry_T2	overall_time_dwelled_neutral_T1	overall_time_dwelled_neutral_T2	RRS	BDI_TOT	Total_stai_state	Totat_stai_trait	age
1	sham    	A 	341	339	1	1	0,79	318	323	1	3	-5,06	2602784,88	2652492,48	2747908,26	2501337,84	2535566,54	2551713,84	186,68	113,78	162,06	202,65	315,09	223,51	193,54	193,54	51,52	60	0,58	0,27	0,58	0,27	269,36	156,51	191,81	418,71	31	14	53	41	19
2	cathodal	B	342	344	1	2	-2,93	338	335	0	3	2,68	3373452,37	3538224,31	3595742,09	3375416,27	3472144,07	3463713,02	132,77	103,8	145,74	126,22	363,37	340,06	323,41	340,06	50	55	0,54	0,51	0,54	0,51	257,51	286,96	217,34	270,82	25	7	49	42	19
3	sham    	A 	375	362	1	3	13,23	385	372	0	1	12,42	2982414,94	3114496,91	3121964,24	2592574,1	2580445	2671967,2	229,54	230,78	197,4	189,81	200,2	126,94	206,86	213,52	54,9	54,44	0,46	0,47	0,46	0,47	256,23	255,58	306,84	288,89	22	8	49	55	18
4	cathodal	B	365	385	0	3	-20,78	405	396	0	3	9,28	2885556,86	2929553,5	2869724,22	2755724,48	2782449,84	2784806,83	149,22	205,08	217,85	185,37	196,87	230,17	150,25	193,54	42	44,12	0,53	0,49	0,53	0,49	328,18	262,09	289,87	276,93	27	25	49	44	19
5	sham    	A 	390	361	1	3	28,07	345	342	1	3	3	2696390,3	2641972,34	2641137,59	2585950,65	2557803,81	2580268,32	133,84	110,23	149,16	114,65	346,72	353,38	300,1	366,7	52,73	50,88	0,52	0,54	0,52	0,54	299,89	310,76	275,68	263,32	14	0	63	40	24
6	anodal  	A 	335	335	0	2	-0,81	326	305	2	3	20,88	2417236,75	2564459,69	2369666,86	2300870,25	2338731,84	2367918,11	166,5	192,31	120,13	96,47	290,11	280,12	360,04	371,7	57,69	46,15	0,52	0,51	0,52	0,51	199,54	187,59	183,63	181,47	28	0	50	40	25
7	anodal  	A 	438	439	0	1	-0,78	463	471	0	3	-7,94	3217959,27	3222312,91	3143583,08	2630498,64	2631691,38	2591882,88	238,1	227,21	296,24	270,53	210,19	171,9	102	146,92	46,58	47,27	0,47	0,52	0,47	0,52	250,63	224,99	287,21	224,7	10	19	53	65	21
8	cathodal	B	304	312	2	3	-8,5	321	321	1	3	0,13	2570267,18	2549857,98	2592439,99	2494452,86	2522694,63	2441913,04	138,84	164,07	82,71	100,33	286,78	293,44	363,37	373,36	51,39	47,17	0,46	0,49	0,46	0,49	246,03	227,86	283,94	234,13	18	11	54	46	20
9	anodal  	A 	349	350	0	1	-1,88	349	323	1	2	25,82	3164579,19	3075130,61	3077530,98	3075005,36	3010523,49	3024519,17	239,91	233,68	234,26	202,71	141,93	146,92	136,93	165,24	50,63	58,67	0,48	0,52	0,48	0,52	258,73	316,38	281,81	286,92	32	10	52	56	21
10	anodal  	A 	301	297	1	3	3,95	308	319	1	4	-10,91	3463600,04	3574236,05	3657690,06	2915411,87	2918514,7	2948310,37	262,24	248,09	177,43	159,05	118,62	103,63	168,57	233,5	44,44	62,75	0,45	0,42	0,45	0,42	229,63	184,75	277,94	260,38	29	0	46	44	18
11	cathodal	B	381	384	0	2	-3,58	372	364	0	3	7,92	2168921,03	2165449,74	2117321,26	2532195,76	2492829,41	2497417,5	75,98	88,5	108,9	89,73	366,7	376,69	345,06	371,7	50,88	55,96	0,49	0,46	0,49	0,46	243,12	242,78	256,62	281,37	35	29	52	62	18
12	sham    	A 	351	359	1	3	-8,07	334	336	1	3	-2,36	3158682,07	3144850,36	3136000,69	2981358,09	2910696,27	2929695,35	236,94	200,7	218,75	244,95	160,24	136,93	150,25	128,61	50,67	46,03	0,53	0,48	0,53	0,48	306,52	196,06	276,93	209,73	29	6	54	41	18
13	cathodal	B	380	375	0	2	4,33	374	353	1	2	20,33	2920609,47	2897106,62	2902556,96	2771501,06	2735848,67	2780561,58	166,4	171,54	125,03	163,73	233,5	226,84	300,1	276,79	47,76	50,85	0,49	0,47	0,49	0,47	273,91	285,18	281,97	317,5	19	5	51	40	18
14	sham    	A 	345	375	1	2	-30,45	311	306	1	1	4,28	3120425,06	3196120,34	3204485,28	3002913,13	2982522	3003478,37	224,06	165,44	137,52	144,57	240,16	146,92	230,17	320,08	40	48,15	0,57	0,51	0,57	0,51	303,31	297,37	300,39	288,47	22	22	47	44	19
15	sham    	A 	296	303	1	4	-7,38	296	290	1	4	5,32	2363378,6	2383281,07	2371079,17	2264571,3	2269893,24	2275029,27	106,23	170,39	66,77	133,99	278,46	358,38	373,36	330,07	43,9	48,65	0,54	0,48	0,54	0,48	308,03	312,22	258,12	334,26	26	10	54	49	19
16	cathodal	B	369	361	0	3	7,08	379	394	0	2	-15,48	3273251,41	3297596,25	3325588,14	2826670,87	2814568,21	2828279,2	164,74	139,31	196,95	192,64	325,08	278,46	193,54	186,88	45,83	51,52	0,5	0,49	0,5	0,49	269,41	332,32	268,11	346,75	23	6	56	40	20
17	sham    	A 	384	407	0	2	-23,76	378	380	0	2	-2,38	2476160,21	2494378,35	2512695,05	2391559,89	2372677,57	2389119,6	141,46	192,25	189,66	196,87	236,83	256,81	216,85	188,54	47,37	49,38	0,47	0,54	0,47	0,54	304,29	311,56	400,6	318,26	26	2	54	46	25
18	anodal  	A 	387	408	0	3	-21,76	349	347	0	4	1,43	2442955,44	2478896,75	2421920,1	2431624,81	2444616,1	2443146,85	177,29	154,65	150,25	125,65	236,83	213,52	190,21	315,09	43,1	51,61	0,5	0,45	0,5	0,45	365,57	319,68	359,46	387,59	28	8	49	50	22
19	anodal  	A 	422	425	0	1	-3,11	389	388	1	4	0,55	2233165,08	2238761,81	2246759,62	2287302,19	2270063,11	2266748,64	182,25	141,78	172,86	178,71	340,06	316,75	290,11	215,19	52	53,85	0,5	0,47	0,5	0,47	266,16	277,14	264,08	307,97	29	9	44	51	20
20	cathodal	B	307	312	1	1	-4,66	269	285	0	2	-16,69	2673697,34	2658102,36	2714330,73	2513476,03	2512390,2	2448313,12	89,31	75,27	154,62	194,56	360,04	366,7	300,1	203,53	48,61	48	0,53	0,56	0,53	0,56	193,01	188,77	167,91	151,28	27	5	54	40	20
21	anodal  	A 	382	370	1	3	11,22	362	335	1	2	27,13	2561749,94	2524691,92	2520366,11	2597717,75	2618686,44	2595110,24	237,97	189,75	187,25	236,15	225,18	150,25	185,22	116,95	39,56	53,19	0,51	0,46	0,51	0,46	294,32	263,88	280,27	304,7	26	6	50	40	19
22	anodal  	A 	354	348	0	3	4,91	330	331	0	3	-0,76	2257760,07	2284730,54	2217164,27	2239708,83	2204484,47	2292745,75	205,13	168,17	144,3	86,84	246,82	168,57	300,1	380,02	58,82	60	0,48	0,5	0,48	0,5	209,12	238,11	228,52	236,35	22	2	49	42	22
23	cathodal	B	446	405	1	2	41,07	420	436	2	3	-15,75	3113085,9	3147061,64	3135147,78	2669598,5	2786073,24	2733702,92	92,4	61,86	81,03	94,18	376,69	363,37	366,7	343,39	53,91	51,82	0,53	0,49	0,53	0,49	235,39	199,91	208,76	206,99	33	3	51	72	22
24	sham    	A 	338	315	0	2	22,7	327	314	1	4	12,95	3048103,19	3049286,03	3056033,51				171,7	169,71			250,46	245,85			50		0,4		0,4		193,46		286,76		26	3	55	42	18
25	cathodal	B	420	419	0	2	1,15	330	331	0	6	-0,84	2868587,77	2848358,78	2870729,72	2826308,05	2799629,06	2785940,93	171,71	168,17	177,95	194,08	246,82	245,85	193,54	180,22	53,13	50	0,5	0,5	0,5	0,5	266,79	313,27	270,81	319,02	31	12	49	49	19
26	sham    	A 	383	381	0	1	1,14	316	315	1	4	0,93	2887282,4	2873656,78	2875680,6	2803452,53	2800724,43	2785232,27	117,75	113,02	95,51	111,09	330,07	323,41	350,05	343,39	48,74	50	0,48	0,5	0,48	0,5	219,57	330,61	241,16	336,89	25	7	53	73	19
27	sham    	A 	461	462	0	4	-1,78	378	374	1	4	3,87	2799293,95	2770180,79	2805993,53	2767041,43	2804917,49	2738856,84	189,2	169,47	176,88	223,78	253,48	240,16	243,49	193,54	46,38	44,12	0,51	0,48	0,51	0,48	295,61	245,99	285,59	267,8	27	2	49	44	20
28	cathodal	B	336	302	2	1	32,74	287	285	1	4	2,15	3700740,86	3760028,36	3767204,16	3299222,3	3328736,11	3296752,51	179,13	252,6	201,7	157,92	161,91	233,5	171,9	276,79	54,84	45	0,51	0,57	0,51	0,57	255,99	240,21	244,96	184,62	23	1	50	54	20
29	sham    	A 	329	326	1	2	3,09	320	321	0	3	-0,6	3109699,71	3026625,19	3183375,13	2773072,22	2766109,65	2756981,23	148,94	155,07	115,72	90,52	258,48	330,07	340,06	346,72	42,86	45,45	0,46	0,6	0,46	0,6	256,99	377,07	305,04	254,8	25	10	55	49	19
30	anodal  	A 	412	455	0	1	-43,38	387	394	0	2	-6,47	3291861,69	3286678,67	3243761,87	3180213,22	3212078,48	3193719,8	181,39	184,6	88,63	60,82	203,53	251,82	346,72	370,03	48,65	43,33	0,49	0,47	0,49	0,47	191,35	173,65	202,62	207,37	28	24	51	66	18
31	anodal  	A 	342	342	0	2	0,23	297	299	1	3	-2,18	3292385,8	3424288,79	3384426,17	3131577,31	3175905,6	2908916,85	181,87	162,73	372,2	375,25	248,49	220,18	100	111	56,92	56,76	0,53	0,55	0,53	0,55	267,42	185,65	232,8	149,85	27	9	49	46	19
32	cathodal	B	348	350	0	1	-2,46	325	317	1	4	8,08	2837618	2812830,33	2871763,02	2716337,64	2687572,94	2753598,28	182,37	200,23	226,74	202,44	186,88	233,5	136,93	150,25	54,65	50,77	0,52	0,5	0,52	0,5	265,49	286,38	246,04	286,51	14	13	52	40	19
33	anodal  	A 	393	357	0	2	35,79	339	348	0	2	-9,06	2680281,95	2709558,52	2667226,83	2569149,74	2581245,22	2584602,91	147,26	168,83	122,75	147,81	208,53	260,14	343,39	283,45	53,97	56,44	0,53	0,42	0,53	0,42	239,36	221,49	212,54	317,65	3	4	51	41	20
34	anodal  	A 	417	409	0	3	8,17	398	394	0	3	3,67	2718612,5	2844533,48	2741230,88	2394015,34	2315604,87	2368662,73	103,41	133,69	119,95	133,41	330,07	363,37	330,07	313,42	52,08	48,24	0,58	0,48	0,58	0,48	209,85	223,7	148,51	238,41	16	4	52	50	21
35	cathodal	B	354	339	1	2	13,97	362	342	1	2	19,1	3097594,94	3103498,3	3060031,48	3128754,25	3154830,99	3145244,04	109,2	114,3	124,97	142,13	336,73	353,38	320,08	310,09	51,75	62,07	0,48	0,5	0,48	0,5	205,31	352,58	223,55	348,54	7	3	50	49	18
36	sham    	A 	440	429	0	3	10,82	382	378	1	2	3,87	2886018,29	2856526,95	2871735,23	2690245,19	2677416,13	2621402,87	206,33	168,22	228,29	213,12	240,16	236,83	176,89	180,22	47,27	58,06	0,49	0,48	0,49	0,48	281,27	294,47	296,55	324,95	20	9	56	46	21
37	cathodal	B	482	474	0	3	7,8	372	378	0	3	-5,52	3081559,8	3090404,3	3021988,71	2659862,96	2617525,38	2618910,5	127,93	158,05	152,02	162,28	310,09	326,74	266,8	246,82	48,98	51,61	0,49	0,52	0,49	0,52	285,34	346,28	291,21	322,45	19	15	53	48	25
38	sham    	A 	388	431	1	1	-43,87	345	359	0	3	-13,46	2615858,68	2600932,45	2659210,38	2728775,39	2788438,59	2685336,1	231,06	216,33	147,13	170,12	201,87	166,9	261,81	206,86	47,52	51,39	0,49	0,48	0,49	0,48	279,87	278,52	287,93	306,07	17	3	49	41	18
39	sham    	A 	323	332	0	3	-9,24	341	327	0	2	13,11	3065989,43	3099293,3	3089872,19	3022766,95	3079235,82	3014442,92	165,99	152,13	218,52	202,95	266,8	280,12	150,25	218,52	40	62,22	0,55	0,5	0,55	0,5	293,46	362,93	365,15	357,05	18	9	53	41	20
40	cathodal	B	471	466	0	2	3,69	380	366	0	3	14,39	3773187,41	3803989,59	3804611,78	3699331,61	3798194,59	3840709,54	178,68	185,16	162,22	212,64	253,48	246,82	215,19	190,21	45,45	39,39	0,49	0,51	0,49	0,51	253,19	274,04	263,38	262,72	14	9	47	58	19
41	sham    	A 	590	576	0	4	13,25	434	431	0	3	2,54	3112029,52	3094809,5	3085141,35	2976974,84	2982403,28	2978970,61	143,06	158,06	172,76	202,12	260,14	270,13	253,48	255,15	54,08	41,77	0,51	0,5	0,51	0,5	275,14	385,72	367,63	393,4	15	4	51	73	20
42	anodal  	A 	309	310	1	5	-1,84	324	325	0	5	-1,22	2860090,89	2848064,68	2881641,09	2648665,99	2615259,77	2640736,09	176,49	190,24	132,51	150,02	246,82	230,17	315,09	230,17	54,55	64	0,49	0,45	0,49	0,45	242,91	262,46	251,63	323,01	24	0	49	41	19
43	anodal  	A 	378	381	1	3	-4,01	325	357	0	2	-31,61	2877084,64	2848652,88	2863052,33	2569028,1	2541515,97	2541891,42	165,83	165,39	188,15	219,09	220,18	233,5	186,88	175,23	62,5	47,83	0,5	0,47	0,5	0,47	484,34	293,58	480,38	329,37	20	12	47	40	18
44	cathodal	B	445	424	0	2	20,51	398	395	0	6	2,84	2608946,66	2535728,06	2587731,29				289,48	274,96			91,98														25	0	53	40	20
45	anodal  	A 	345	362	0	2	-18	323	317	1	3	5,33	3358635,38	3353958,26	3403280,99	2971600,06	2982894,53	2992331,66	95,12	110,54	130,63	120,12	341,73	346,72	316,75	330,07	51,08	52,73	0,47	0,48	0,47	0,48	195,06	201,91	187,51	218,73	30	18	52	63	18
46	anodal  	A 	351	374	0	3	-23,53	365	357	0	1	8,56	2550266,11	2596085,27	2602161,1	2323310,53	2356763,87	2330026,22	250,82	200,82	155,16	151,14	208,53	146,92	290,11	310,09	40,98	54,69	0,54	0,49	0,54	0,49	294,94	233,72	255,71	243,59	5	3	51	41	18
47	cathodal	B	380	382	0	3	-2,16	339	340	0	5	-0,85	2605362,2	2601415,97	2573649,32	2574327,58	2541844,51	2528325,39	150,07	132,01	148,23	149,57	243,49	235,16	236,83	236,83	44,66	45,12	0,51	0,5	0,51	0,5	322,67	367,51	313,12	368,43	20	0	48	41	21
48	sham    	A 	332	315	1	2	16,57	320	311	2	2	8,64	2530782,02	2526212,7	2508275,31	2446404,2	2410183,43	2417952,79	156,87	142,32	230,27	157,18	310,09	278,46	136,93	208,53	53,19	65,52	0,48	0,46	0,48	0,46	227,88	275,36	357,53	241,13	21	10	53	47	20
49	cathodal	B	507	474	1	2	32	450	436	0	2	13,73	2547145,2	2527651,3	2546513,71	2509594,56	2510504,92	2501007,02	149,55	167,26	130,81	102,21	270,13	286,78	280,12	353,38	50	50	0,51	0,5	0,51	0,5	299,51	329,85	290,23	327,27	22	13	53	43	21
50	sham    	A 	372	352	1	2	19,1	341	335	2	4	5,87	2475475,29	2575716,49	2528394,59	2564363,21	2535957,3	2532163,99	96,57	119,49	157,42	147,77	341,73	330,07	243,49	341,73	58,11	57,14	0,5	0,51	0,5	0,51	217,98	227,38	214,45	315,56	33	1	50	44	20
51	sham    	A 	300	302	2	2	-2,41	306	304	0	2	1,77	2518926,41	2573991,06	2535197,71	2304065,4	2312030,95	2280507,54	231,53	190,48	272,49	263,28	203,53	106,99	103,64	105,32	47,22	47,54	0,52	0,51	0,52	0,51	281,31	246,04	273,5	243,96	28	0	58	41	21
52	cathodal	B	379	376	1	2	2,16	492	472	0	1	19,79				2197478,34	2160258,83	2191934,5			205,98	216,06	103,44		210,19	213,52	49,15	45,16										21	56	54	22
53	sham    	A 	375	379	0	1	-4,42	346	363	1	4	-17,25	3121676,25	3508501,72	3062830,9	3097082,29	3363907,1	3198691,31	175,94	312,19	232,33	141,53	100,34	246,82	173,56	323,41	60	68,42	0,61	0,87	0,61	0,87	263,07	231,77	166,51	103,44	22	7	48	43	19
54	anodal  	A 	418	376	1	3	40,57	369	327	0	3	41,96	2880277,19	2854809,13	2883761,88	2685219,28	2698365,05	2679602,82	203,82	162,2	129,6	126,87	240,16	200,2	276,79	325,08	51,61	53,85	0,55	0,57	0,55	0,57	350,04	256,64	289,74	264,83	18	5	54	40	19
55	anodal  	A 	361	354	1	3	6,35	313	335	1	3	-22,87	2816737,86	2821941,86	2801692,01	2632193,39	2591896,29	2583256,05	215,38	217,95	300,84	256,82	101,96	133,6	103,64	103,63	56,52	41,24	0,6	0,48	0,6	0,48	305,65	228,33	201,82	247,32	31	9	53	44	20
56	cathodal	B	406	395	0	3	10,2	357	352	1	4	4,72	2862416,83	2885899,77	2875942,79	2279558,8	2299769,99	2273389,31	171,7	168,17	180,72	174,62	246,82	245,85	226,84	238,5	50,76	43,4	0,51	0,49	0,51	0,49	277,74	331,84	268,09	347,51	29	6	52	40	20
